# Supplementary material for: Placental extract suppresses lipid droplet accumulation by autophagy during the differentiation of adipose-derived mesenchymal stromal/stem cells into mature adipocytes
Source: BMC Res Notes. 2023 Nov 16;16:338. doi: 10.1186/s13104-023-06622-6 (PMC10655368; doi:10.1186/s13104-023-06622-6)
Supplement: Supplementary file 1 — Supplementary Material 1 [file 13104_2023_6622_MOESM1_ESM.xlsx]

## Sheet: Sheet1
	Additional Table 2. Oligodeoxynucleotide primers used in this study
	Gene	Forward (5’-3’)	Reverse (5’-3’)
	Rplp0	GCTTCGTGTTCACCAAGGAGGA	GTCCTAGACCAGTGTTCTGAGC
	Pparg	TCGCTGATGCACTGCCTATG	GAGAGGTCCACAGAGCTGATT
	Cebpa	CAAGAACAGCAACGAGTACCG	GTCACTGGTCAACTCCAGCAC
	Adipoq	TGTTCCTCTTAATCCTGCCCA	CCAACCTGCACAAGTTCCCTT
	Dgat1	GGTTCCGTGTTTGCTCTGGCAT	CCACTGACCTTCTTCCCTGTAG
	Dgat2	CTGTGCTCTACTTCACCTGGCT	CTGGATGGGAAAGTAGTCTCGG
	Fasn	GGAGGTGGTGATAGCCGGTAT	TGGGTAATCCATAGAGCCCAG
	Soat1	TGAGAGCACCTCCAGAACAAGG	GGACGAATAGGATGAGGAGTGC
	Soat2	CCTGTCTTTGCCAACATGAGCC	AGGCGAAGAAGATGAGGAGCAG
	Lipa	ATCCTGGTGAGGAACACTCGGT	TAGAATCTGCCAGCAAGCCGTG
	Pnpla2	GGAACCAAAGGACCTGATGACC	ACATCAGGCAGCCACTCCAACA
	Abhd5	AGATGTGCCCTCAGGTTGGACA	ATCTGGTCGCTCAGGAAAACCC
	Ucp1	CTTTGCCTCACTCAGGATTGG	ACTGCCACACCTCCAGTCATT
	Prdm16	GACATTCCAATCCCACCAGA	CACCTCTGTATCCGTCAGCA
	Cidea	ATCACAACTGGCCTGGTTACG	TACTACCCGGTGTCCATTTCT
	Pgc1a	CATTTGATGCACTGACAGATGGA	GTCAGGCATGGAGGAAGGAC
	Srebp1	CGACTACATCCGCTTCTTGCAG	CCTCCATAGACACATCTGTGCC
	Srebp2	AGAAAGAGCGGTGGAGTCCTTG	GAACTGCTGGAGAATGGTGAGG
	Hmgcr	GCTTCAGCAGTGCTTTCTCCGT	GCTTCAGCAGTGCTTTCTCCGT
	Fdft1	GGATGTGACCTCCAAACAGGAC	CAGACCCATTGAGTTGGCACAC
	Cyp51	ATCCAGAAGCGCAGGCTGTCAA	CAGTCCGATGAGCATCCCTGAT
