# Supplementary material for: Placental extract suppresses lipid droplet accumulation by autophagy during the differentiation of adipose-derived mesenchymal stromal/stem cells into mature adipocytes
Source: BMC Res Notes. 2023 Nov 16;16:338. doi: 10.1186/s13104-023-06622-6 (PMC10655368; doi:10.1186/s13104-023-06622-6)
Supplement: Supplementary file 2 — Supplementary Material 2 [file 13104_2023_6622_MOESM2_ESM.xlsx]

## Sheet: Sheet1
	Additional Table 1. Antibodies used in this study
	Antigen	Dilution	Company (Cat No.)
	LC3A/B	1 : 5,000	Cell Signaling (#4108)
	β-actin	1 : 10,000	Sigma-Addrich (MABT523)
	P-p38 (Thr180/182)	1 : 3,000	Cell Signaling (#4511)
	T-p38	1 : 3,000	Cell Signaling (#8690)
	P-JNK (Thr183/185)	1 : 3,000	Cell Signaling (#9251)
	T-JNK	1 : 3,000	Cell Signaling (#9252)
	P-ERK1/2 (Thr202/204)	1 : 3,000	Cell Signaling (#4370）
	T-ERK	1 : 3,000	Cell Signaling (#4695）
	P-ULK1 (Ser566)	1 : 3,000	Proteintech (80218-1-RR)
	T-ULK1	1 : 3,000	Proteintech (20986-1-AP)
	P-p70S6K (Thr389)	1 : 3,000	Cell Signaling (#9205)
	T-p70S6K	1 : 3,000	Cell Signaling (#2708)
	p62	1 : 3,000	Proteintech (18420-1-AP)
